# Supplementary material for: Salinity and Time Can Alter Epibacterial Communities of an Invasive Seaweed
Source: Front Microbiol. 2020 Jan 15;10:2870. doi: 10.3389/fmicb.2019.02870 (PMC6974479; doi:10.3389/fmicb.2019.02870)
Supplement: TABLE S1 — Core epibacteria (bacterial taxa found on all replicates at all salinity levels) sorted in order of total number of sequences. [file Table_1.XLSX]

## Sheet: Sheet2
Table S1. Core epibacteria (bacterial taxa found on all replicates at all salinity levels) sorted in order of total number of sequences.
Phylum	Class	Order	Family	Genus species
Proteobacteria	uncl. Proteobacteria	uncl. Proteobacteria	uncl. Proteobacteria	uncl. Proteobacteria
Bacteroidetes	Flavobacteriia	Flavobacteriales	Flavobacteriaceae	uncl. Flavobacteriaceae
Proteobacteria	Gammaproteobacteria	Alteromonadales	Colwelliaceae	Colwellia sp. PAMC 20917
Proteobacteria	Gammaproteobacteria	Alteromonadales	Colwelliaceae	Colwellia psychrerythraea
Proteobacteria	Alphaproteobacteria	uncl. Alphaproteobacteria	uncl. Alphaproteobacteria	uncl. Alphaproteobacteria
Proteobacteria	Gammaproteobacteria	uncl. Gammaproteobacteria	uncl. Gammaproteobacteria	uncl. Gammaproteobacteria
Proteobacteria	Alphaproteobacteria	Rhodobacterales	Rhodobacteraceae	uncl. Rhodobacteraceae
Proteobacteria	Gammaproteobacteria	Alteromonadales	Colwelliaceae	Colwellia sp. MT41
Bacteroidetes	Flavobacteriia	Flavobacteriales	Flavobacteriaceae	Winogradskyella sp. PG-2
Proteobacteria	Alphaproteobacteria	Rhodobacterales	Hyphomonadaceae	Hirschia baltica
Bacteroidetes	uncl. Bacteroidetes	uncl. Bacteroidetes	uncl. Bacteroidetes	uncl. Bacteroidetes
Bacteroidetes	Flavobacteriia	Flavobacteriales	Flavobacteriaceae	Polaribacter vadi
Bacteroidetes	Flavobacteriia	Flavobacteriales	Flavobacteriaceae	Lacinutrix sp. 5H-3-7-4
Bacteroidetes	Cytophagia	Cytophagales	Flammeovirgaceae	Marivirga tractuosa
Proteobacteria	Alphaproteobacteria	Rhodobacterales	Rhodobacteraceae	Roseobacter denitrificans
Proteobacteria	Alphaproteobacteria	Rhizobiales	Phyllobacteriaceae	Hoeflea phototrophica
Proteobacteria	Alphaproteobacteria	Rhodobacterales	Rhodobacteraceae	Roseobacter litoralis
Proteobacteria	Gammaproteobacteria	Alteromonadales	Pseudoalteromonadaceae	Pseudoalteromonas sp. Bsw20308
Proteobacteria	Alphaproteobacteria	Rhodobacterales	Hyphomonadaceae	Hyphomonas sp. Mor2
Bacteroidetes	Cytophagia	Cytophagales	uncl. Cytophagales	uncl. Cytophagales
Bacteroidetes	Flavobacteriia	Flavobacteriales	Flavobacteriaceae	Muricauda ruestringensis
Bacteroidetes	Cytophagia	Cytophagales	Cyclobacteriaceae	Algoriphagus machipongonensis
Bacteroidetes	Flavobacteriia	Flavobacteriales	Flavobacteriaceae	Cellulophaga lytica
Bacteroidetes	Flavobacteriia	Flavobacteriales	Flavobacteriaceae	Sediminicola sp. YIK13
Bacteroidetes	Flavobacteriia	Flavobacteriales	Flavobacteriaceae	Maribacter sp. 1 2014MBL MicDiv
Bacteroidetes	Flavobacteriia	Flavobacteriales	Flavobacteriaceae	Flavobacterium columnare
Proteobacteria	Alphaproteobacteria	Rhizobiales	uncl. Rhizobiales	uncl. Rhizobiales
Bacteroidetes	Flavobacteriia	Flavobacteriales	Flavobacteriaceae	Lutibacter sp. LPB0138
Proteobacteria	Alphaproteobacteria	Rhodobacterales	Rhodobacteraceae	Ruegeria pomeroyi
Proteobacteria	Alphaproteobacteria	Rhodobacterales	Rhodobacteraceae	Dinoroseobacter shibae
Proteobacteria	Alphaproteobacteria	Rhodobacterales	Rhodobacteraceae	Confluentimicrobium sp. EMB200-NS6
Proteobacteria	Alphaproteobacteria	Rhodobacterales	Rhodobacteraceae	Sulfitobacter sp. AM1-D1
Bacteroidetes	Cytophagia	Cytophagales	Cyclobacteriaceae	Cyclobacterium amurskyense
Bacteroidetes	Cytophagia	Cytophagales	Cyclobacteriaceae	Belliella baltica
Proteobacteria	Gammaproteobacteria	Cellvibrionales	Cellvibrionaceae	Saccharophagus degradans
Bacteroidetes	Flavobacteriia	Flavobacteriales	Flavobacteriaceae	Cellulophaga algicola
Bacteroidetes	Flavobacteriia	Flavobacteriales	Flavobacteriaceae	Tenacibaculum dicentrarchi
Proteobacteria	Alphaproteobacteria	Rhodobacterales	Rhodobacteraceae	Marinovum algicola
Proteobacteria	Gammaproteobacteria	Legionellales	Legionellaceae	Legionella hackeliae
Proteobacteria	Alphaproteobacteria	Rhodobacterales	Rhodobacteraceae	Phaeobacter gallaeciensis
Bacteroidetes	Flavobacteriia	Flavobacteriales	Flavobacteriaceae	Siansivirga zeaxanthinifaciens
Bacteroidetes	Flavobacteriia	Flavobacteriales	Flavobacteriaceae	Cellulophaga baltica
Proteobacteria	Gammaproteobacteria	Thiotrichales	Piscirickettsiaceae	uncl. Methylophaga
Bacteroidetes	Flavobacteriia	Flavobacteriales	Flavobacteriaceae	Formosa agariphila
Bacteroidetes	Flavobacteriia	Flavobacteriales	Flavobacteriaceae	Wenyingzhuangia fucanilytica
Proteobacteria	Alphaproteobacteria	Rhodobacterales	Rhodobacteraceae	Defluviimonas alba
Bacteroidetes	Flavobacteriia	Flavobacteriales	Flavobacteriaceae	Gramella forsetii
Bacteroidetes	Flavobacteriia	Flavobacteriales	Flavobacteriaceae	Croceibacter atlanticus
Bacteroidetes	Flavobacteriia	Flavobacteriales	Flavobacteriaceae	Dokdonia sp. 4H-3-7-5
Proteobacteria	Alphaproteobacteria	Rhodobacterales	Rhodobacteraceae	Jannaschia sp. CCS1
Bacteroidetes	Flavobacteriia	Flavobacteriales	Flavobacteriaceae	Maribacter sp. HTCC2170
Bacteroidetes	Cytophagia	Cytophagales	Flammeovirgaceae	Flammeovirga sp. MY04
Bacteroidetes	Flavobacteriia	Flavobacteriales	Flavobacteriaceae	Zobellia galactanivorans
Proteobacteria	Alphaproteobacteria	Rhodobacterales	Rhodobacteraceae	Roseibacterium elongatum
Proteobacteria	Alphaproteobacteria	Rhodobacterales	Rhodobacteraceae	Phaeobacter inhibens
Bacteroidetes	Flavobacteriia	Flavobacteriales	Flavobacteriaceae	Algibacter alginolytica
Bacteroidetes	Flavobacteriia	Flavobacteriales	Flavobacteriaceae	Nonlabens dokdonensis
Proteobacteria	Gammaproteobacteria	Alteromonadales	Alteromonadaceae	Alteromonas australica
Bacteroidetes	Flavobacteriia	Flavobacteriales	Flavobacteriaceae	Psychroflexus torquis
Proteobacteria	Alphaproteobacteria	Rhodospirillales	Rhodospirillaceae	Thalassospira xiamenensis
Proteobacteria	Gammaproteobacteria	Alteromonadales	uncl. Alteromonadales	uncl. Alteromonadales
Proteobacteria	Alphaproteobacteria	Rhodobacterales	Rhodobacteraceae	Ruegeria mobilis
Proteobacteria	Alphaproteobacteria	uncl. Alphaproteobacteria	uncl. Alphaproteobacteria	Candidatus Puniceispirillum marinum
Proteobacteria	Alphaproteobacteria	Rhodobacterales	Rhodobacteraceae	Yangia sp. CCB-MM3
Bacteroidetes	Flavobacteriia	Flavobacteriales	Flavobacteriaceae	uncl. Dokdonia
Proteobacteria	Alphaproteobacteria	Rhodobacterales	Rhodobacteraceae	Octadecabacter temperatus
Proteobacteria	Alphaproteobacteria	Rhodobacterales	Rhodobacteraceae	Leisingera methylohalidivorans
Proteobacteria	Alphaproteobacteria	Rhodobacterales	Rhodobacteraceae	Labrenzia sp. CP4
Proteobacteria	Gammaproteobacteria	Pseudomonadales	Moraxellaceae	uncl. Acinetobacter
Bacteroidetes	Flavobacteriia	Flavobacteriales	Flavobacteriaceae	Aequorivita sublithincola
Bacteroidetes	Flavobacteriia	Flavobacteriales	Flavobacteriaceae	Flavobacterium johnsoniae
Proteobacteria	Alphaproteobacteria	Sphingomonadales	Erythrobacteraceae	Altererythrobacter ishigakiensis
Proteobacteria	Gammaproteobacteria	Thiotrichales	Piscirickettsiaceae	uncl. Thioalkalimicrobium
Cyanobacteria	uncl. Cyanobacteria	uncl. Cyanobacteria	uncl. Cyanobacteria	uncl. Cyanobacteria
Proteobacteria	Alphaproteobacteria	Rhodobacterales	Rhodobacteraceae	Rhodovulum sulfidophilum
Proteobacteria	Alphaproteobacteria	Rhodobacterales	Hyphomonadaceae	Maricaulis maris
Bacteroidetes	Flavobacteriia	Flavobacteriales	Flavobacteriaceae	Polaribacter sp. MED152
Bacteroidetes	Cytophagia	Cytophagales	Hymenobacteraceae	Pontibacter korlensis
Proteobacteria	Alphaproteobacteria	Rhizobiales	Rhodobiaceae	Candidatus Phaeomarinobacter ectocarpi
Bacteroidetes	Bacteroidia	Bacteroidales	Rikenellaceae	Alistipes finegoldii
Proteobacteria	Gammaproteobacteria	Alteromonadales	Alteromonadaceae	Paraglaciecola psychrophila
Proteobacteria	Alphaproteobacteria	Rhodobacterales	Rhodobacteraceae	Octadecabacter arcticus
Bacteroidetes	Flavobacteriia	Flavobacteriales	Flavobacteriaceae	Muricauda lutaonensis
Bacteroidetes	Flavobacteriia	Flavobacteriales	Flavobacteriaceae	Dokdonia sp. PRO95
Proteobacteria	Alphaproteobacteria	Rhodobacterales	Rhodobacteraceae	Halocynthiibacter arcticus
Proteobacteria	Alphaproteobacteria	Rhodobacterales	Rhodobacteraceae	Celeribacter indicus
Proteobacteria	Betaproteobacteria	Rhodocyclales	Rhodocyclaceae	Methyloversatilis sp. RAC08
Proteobacteria	Alphaproteobacteria	Rhizobiales	Phyllobacteriaceae	Hoeflea sp. IMCC20628
Proteobacteria	Gammaproteobacteria	Alteromonadales	Pseudoalteromonadaceae	Pseudoalteromonas atlantica
Proteobacteria	Gammaproteobacteria	Pseudomonadales	Pseudomonadaceae	uncl. Pseudomonas
Bacteroidetes	Flavobacteriia	Flavobacteriales	Flavobacteriaceae	Lutibacter sp. LP1
Proteobacteria	Alphaproteobacteria	Rhodobacterales	Rhodobacteraceae	Celeribacter marinus
Proteobacteria	Betaproteobacteria	uncl. Betaproteobacteria	uncl. Betaproteobacteria	uncl. Betaproteobacteria
Bacteroidetes	Flavobacteriia	Flavobacteriales	Flavobacteriaceae	Flavobacterium branchiophilum
Bacteroidetes	Flavobacteriia	Flavobacteriales	Flavobacteriaceae	Flavobacterium gilvum
Proteobacteria	Gammaproteobacteria	Cellvibrionales	Halieaceae	Congregibacter litoralis
Bacteroidetes	Cytophagia	Cytophagales	Amoebophilaceae	Candidatus Amoebophilus asiaticus
Proteobacteria	Alphaproteobacteria	Rhodobacterales	Rhodobacteraceae	Pseudovibrio sp. FO-BEG1
Proteobacteria	Alphaproteobacteria	Caulobacterales	Caulobacteraceae	Brevundimonas naejangsanensis
Proteobacteria	Gammaproteobacteria	Alteromonadales	Alteromonadaceae	Alteromonas mediterranea
Bacteroidetes	Cytophagia	Cytophagales	Cyclobacteriaceae	Cyclobacterium marinum
Bacteroidetes	Cytophagia	Cytophagales	Cytophagaceae	Runella slithyformis
Bacteroidetes	Cytophagia	Cytophagales	Hymenobacteraceae	Rufibacter sp. DG31D
Proteobacteria	Gammaproteobacteria	Alteromonadales	Alteromonadaceae	Agarivorans gilvus
Proteobacteria	Gammaproteobacteria	Oceanospirillales	Oceanospirillaceae	Marinomonas mediterranea
Proteobacteria	Alphaproteobacteria	Rhodobacterales	Rhodobacteraceae	Octadecabacter antarcticus
Cyanobacteria	uncl. Cyanobacteria	Oscillatoriales	Coleofasciculaceae	Geitlerinema sp. PCC 7407
Chlamydiae	Chlamydiia	Chlamydiales	Simkaniaceae	Simkania negevensis
Proteobacteria	Gammaproteobacteria	Alteromonadales	Shewanellaceae	Shewanella pealeana
Proteobacteria	Alphaproteobacteria	Rhodobacterales	Rhodobacteraceae	Paracoccus denitrificans
Bacteroidetes	Flavobacteriia	Flavobacteriales	Flavobacteriaceae	Zunongwangia profunda
Proteobacteria	Alphaproteobacteria	Rhodobacterales	Rhodobacteraceae	Rhodobacter capsulatus
Bacteroidetes	Cytophagia	Cytophagales	Cyclobacteriaceae	Echinicola vietnamensis
Proteobacteria	Alphaproteobacteria	Rhodobacterales	Rhodobacteraceae	Ruegeria sp. TM1040
Proteobacteria	Gammaproteobacteria	Enterobacterales	Pectobacteriaceae	Dickeya sp. NCPPB 569
Cyanobacteria	uncl. Cyanobacteria	Synechococcales	Synechococcaceae	Synechococcus sp. SynAce01
Proteobacteria	Gammaproteobacteria	Alteromonadales	Alteromonadaceae	uncl. Alteromonadaceae
Proteobacteria	Gammaproteobacteria	Vibrionales	Vibrionaceae	Grimontia hollisae
Proteobacteria	Gammaproteobacteria	Alteromonadales	Alteromonadaceae	Glaciecola nitratireducens
Bacteroidetes	Flavobacteriia	Flavobacteriales	Flavobacteriaceae	Formosa sp. Hel1 33 131
Proteobacteria	Alphaproteobacteria	Rhodobacterales	Rhodobacteraceae	Rhodobacter sp. LPB0142
Bacteroidetes	Chitinophagia	Chitinophagales	Saprospiraceae	Saprospira grandis
Bacteroidetes	Flavobacteriia	Flavobacteriales	Flavobacteriaceae	Chryseobacterium gallinarum
Planctomycetes	Phycisphaerae	Phycisphaerales	Phycisphaeraceae	Phycisphaera mikurensis
Proteobacteria	Gammaproteobacteria	Alteromonadales	Alteromonadaceae	uncl. Alteromonas
Proteobacteria	Alphaproteobacteria	Rhodobacterales	Rhodobacteraceae	Rhodobacter sphaeroides
Bacteroidetes	Flavobacteriia	Flavobacteriales	Flavobacteriaceae	Dokdonia sp. MED134
Bacteroidetes	Flavobacteriia	Flavobacteriales	Flavobacteriaceae	Dokdonia donghaensis
Proteobacteria	Alphaproteobacteria	Rhodobacterales	Hyphomonadaceae	Hyphomonas neptunium
Bacteroidetes	Flavobacteriia	Flavobacteriales	Flavobacteriaceae	Formosa sp. Hel3 A1 48
Proteobacteria	Gammaproteobacteria	Alteromonadales	Pseudoalteromonadaceae	Pseudoalteromonas rubra
Proteobacteria	Alphaproteobacteria	Rhizobiales	Beijerinckiaceae	Beijerinckia indica
Proteobacteria	Gammaproteobacteria	Legionellales	Legionellaceae	Legionella longbeachae
Proteobacteria	Gammaproteobacteria	Alteromonadales	Alteromonadaceae	Alteromonas macleodii
Bacteroidetes	Flavobacteriia	Flavobacteriales	Flavobacteriaceae	Flavobacterium indicum
Proteobacteria	Gammaproteobacteria	Alteromonadales	Alteromonadaceae	Alteromonas sp. RW2A1
Bacteroidetes	Cytophagia	Cytophagales	Hymenobacteraceae	uncl. Hymenobacteraceae
Proteobacteria	Gammaproteobacteria	Oceanospirillales	Kangiellaceae	Kangiella koreensis
Proteobacteria	Alphaproteobacteria	Rhizobiales	Rhizobiaceae	Candidatus Liberibacter asiaticus
Proteobacteria	Alphaproteobacteria	Parvularculales	Parvularculaceae	Parvularcula bermudensis
Proteobacteria	Alphaproteobacteria	Rhodobacterales	Rhodobacteraceae	Planktomarina temperata
Bacteroidetes	Cytophagia	Cytophagales	Cytophagaceae	Leadbetterella byssophila
Proteobacteria	Alphaproteobacteria	Sphingomonadales	Sphingomonadaceae	Sphingorhabdus sp. M41
Proteobacteria	Gammaproteobacteria	Oceanospirillales	Oceanospirillaceae	Oleispira antarctica
Proteobacteria	Alphaproteobacteria	Rhizobiales	Bartonellaceae	Bartonella henselae
Bacteroidetes	Flavobacteriia	Flavobacteriales	Flavobacteriaceae	Nonlabens marinus
Proteobacteria	Alphaproteobacteria	Rhizobiales	Hyphomicrobiaceae	uncl. Hyphomicrobiaceae
Proteobacteria	Alphaproteobacteria	Rhizobiales	Bradyrhizobiaceae	Bradyrhizobium icense
Bacteroidetes	Chitinophagia	Chitinophagales	Saprospiraceae	Haliscomenobacter hydrossis
Bacteroidetes	Flavobacteriia	Flavobacteriales	Flavobacteriaceae	Flavobacterium sp. PK15
Actinobacteria	Actinobacteria	uncl. Actinobacteria	uncl. Actinobacteria	uncl. Actinobacteria
Proteobacteria	Alphaproteobacteria	Rhodobacterales	Rhodobacteraceae	Ketogulonicigenium vulgare
Proteobacteria	Alphaproteobacteria	Rhizobiales	Bartonellaceae	Bartonella clarridgeiae
Bacteroidetes	Sphingobacteriia	Sphingobacteriales	Sphingobacteriaceae	Solitalea canadensis
uncl. Bacteria	uncl. Bacteria	uncl. Bacteria	uncl. Bacteria	bacterium L21-Spi-D4
Cyanobacteria	uncl. Cyanobacteria	Synechococcales	Synechococcaceae	Cyanobium gracile
Proteobacteria	Alphaproteobacteria	Sphingomonadales	Sphingomonadaceae	Sphingomonas melonis
Proteobacteria	Alphaproteobacteria	Rhodobacterales	Rhodobacteraceae	Paracoccus aminophilus
Proteobacteria	Alphaproteobacteria	Rhizobiales	Bradyrhizobiaceae	Nitrobacter hamburgensis
Proteobacteria	Alphaproteobacteria	Rhodospirillales	Acetobacteraceae	Kozakia baliensis
Proteobacteria	Gammaproteobacteria	Enterobacterales	Pectobacteriaceae	uncl. Dickeya
Cyanobacteria	uncl. Cyanobacteria	Synechococcales	Leptolyngbyaceae	Leptolyngbya sp. O-77
Proteobacteria	Gammaproteobacteria	Alteromonadales	Colwelliaceae	Thalassotalea sp. LPB0090
Proteobacteria	Alphaproteobacteria	Rhizobiales	Rhizobiaceae	uncl. Rhizobiaceae
Bacteroidetes	Flavobacteriia	Flavobacteriales	Flavobacteriaceae	Nonlabens sp. MIC269
Proteobacteria	Alphaproteobacteria	Rhizobiales	Rhizobiaceae	Ensifer adhaerens
Proteobacteria	Alphaproteobacteria	uncl. Alphaproteobacteria	uncl. Alphaproteobacteria	Micavibrio aeruginosavorus
Proteobacteria	Alphaproteobacteria	Rhizobiales	Aurantimonadaceae	Martelella endophytica
Proteobacteria	Alphaproteobacteria	Rhizobiales	Hyphomicrobiaceae	Hyphomicrobium sp. MC1
Bacteroidetes	Cytophagia	Cytophagales	Hymenobacteraceae	Pontibacter akesuensis
Bacteroidetes	Flavobacteriia	Flavobacteriales	Cryomorphaceae	Owenweeksia hongkongensis
Bacteroidetes	Flavobacteriia	Flavobacteriales	Flavobacteriaceae	Flavobacterium sp. LPB0076
Verrucomicrobia	Opitutae	Puniceicoccales	Puniceicoccaceae	Coraliomargarita akajimensis
Proteobacteria	Alphaproteobacteria	Rhizobiales	Rhizobiaceae	Rhizobium favelukesii
Proteobacteria	Gammaproteobacteria	Alteromonadales	Psychromonadaceae	Psychromonas ingrahamii
Proteobacteria	Alphaproteobacteria	Sphingomonadales	Erythrobacteraceae	uncl. Erythrobacteraceae
Proteobacteria	Gammaproteobacteria	Pseudomonadales	Pseudomonadaceae	Pseudomonas sp. 20 BN
Proteobacteria	Alphaproteobacteria	Rhizobiales	Bradyrhizobiaceae	Bradyrhizobium sp. CCGE-LA001
Proteobacteria	Betaproteobacteria	Burkholderiales	Burkholderiaceae	uncl. Burkholderiaceae
Proteobacteria	Gammaproteobacteria	Legionellales	Legionellaceae	Legionella oakridgensis
Proteobacteria	Betaproteobacteria	Burkholderiales	Burkholderiaceae	uncl. Burkholderia
Cyanobacteria	uncl. Cyanobacteria	Oscillatoriales	uncl. Oscillatoriales	Oscillatoriales cyanobacterium JSC-12
Bacteroidetes	Flavobacteriia	Flavobacteriales	Flavobacteriaceae	Robiginitalea biformata
Proteobacteria	Alphaproteobacteria	Pelagibacterales	Pelagibacteraceae	Candidatus Pelagibacter sp. IMCC9063
Proteobacteria	Gammaproteobacteria	Oceanospirillales	Oceanospirillaceae	Thalassolituus oleivorans
Proteobacteria	Alphaproteobacteria	Holosporales	Candidatus Paracaedibacteraceae	Candidatus Paracaedibacter acanthamoebae
Proteobacteria	Gammaproteobacteria	Vibrionales	Vibrionaceae	Photobacterium profundum
Bacteroidetes	Cytophagia	Cytophagales	Persicobacteraceae	Persicobacter sp. JZB09
Cyanobacteria	uncl. Cyanobacteria	Synechococcales	Synechococcaceae	uncl. Synechococcus
Bacteroidetes	Flavobacteriia	Flavobacteriales	uncl. Flavobacteriales	uncl. Flavobacteriales
Proteobacteria	Alphaproteobacteria	Rhizobiales	Rhizobiaceae	uncl. Rhizobium
Bacteroidetes	Cytophagia	Cytophagales	Cytophagaceae	Cytophaga hutchinsonii
Proteobacteria	Alphaproteobacteria	Rickettsiales	Rickettsiaceae	uncl. Rickettsia
Firmicutes	Bacilli	Bacillales	Bacillaceae	uncl. Bacillus
Bacteroidetes	Cytophagia	Cytophagales	Cytophagaceae	Spirosoma radiotolerans
Bacteroidetes	Flavobacteriia	Flavobacteriales	Flavobacteriaceae	Weeksella virosa
Chlamydiae	Chlamydiia	Chlamydiales	uncl. Chlamydiales	uncl. Chlamydiales
Bacteroidetes	Flavobacteriia	Flavobacteriales	Flavobacteriaceae	uncl. Myroides
Proteobacteria	Gammaproteobacteria	Enterobacterales	uncl. Enterobacterales	uncl. Enterobacterales
Proteobacteria	Alphaproteobacteria	Sphingomonadales	Sphingomonadaceae	uncl. Sphingomonadaceae
Proteobacteria	Gammaproteobacteria	Thiotrichales	Piscirickettsiaceae	Thioalkalimicrobium cyclicum
Proteobacteria	Gammaproteobacteria	Alteromonadales	Alteromonadaceae	Lacimicrobium alkaliphilum
Bacteroidetes	Cytophagia	Cytophagales	Cyclobacteriaceae	uncl. Cyclobacteriaceae
Proteobacteria	Deltaproteobacteria	Bdellovibrionales	Halobacteriovoraceae	Halobacteriovorax marinus
Proteobacteria	Alphaproteobacteria	Rhodospirillales	Rhodospirillaceae	Magnetospira sp. QH-2
Bacteroidetes	Cytophagia	Cytophagales	Hymenobacteraceae	uncl. Pontibacter
Proteobacteria	Alphaproteobacteria	Rhodobacterales	Rhodobacteraceae	uncl. Roseobacter
Bacteroidetes	Flavobacteriia	Flavobacteriales	Flavobacteriaceae	uncl. Cellulophaga
Proteobacteria	Epsilonproteobacteria	Campylobacterales	Helicobacteraceae	uncl. Helicobacter
Proteobacteria	Alphaproteobacteria	Sphingomonadales	uncl. Sphingomonadales	uncl. Sphingomonadales
Proteobacteria	Gammaproteobacteria	Thiotrichales	Piscirickettsiaceae	Piscirickettsia salmonis
Proteobacteria	Alphaproteobacteria	Rhizobiales	Aurantimonadaceae	Martelella sp. AD-3
Chlamydiae	Chlamydiia	Chlamydiales	Parachlamydiaceae	Candidatus Protochlamydia amoebophila
Proteobacteria	Alphaproteobacteria	Rhodobacterales	Rhodobacteraceae	Pannonibacter phragmitetus
Proteobacteria	Gammaproteobacteria	Alteromonadales	Shewanellaceae	Shewanella oneidensis
Chlamydiae	Chlamydiia	Chlamydiales	Chlamydiaceae	uncl. Chlamydia
Bacteroidetes	Cytophagia	Cytophagales	Cytophagaceae	Flexibacter litoralis
Proteobacteria	Alphaproteobacteria	Rhizobiales	Hyphomicrobiaceae	Pelagibacterium halotolerans
Bacteroidetes	Chitinophagia	Chitinophagales	Chitinophagaceae	Niabella ginsenosidivorans
Bacteroidetes	Flavobacteriia	Flavobacteriales	Flavobacteriaceae	uncl. Flavobacterium
Proteobacteria	Alphaproteobacteria	Rhodospirillales	Rhodospirillaceae	Rhodospirillum rubrum
Proteobacteria	Alphaproteobacteria	Caulobacterales	Caulobacteraceae	Caulobacter sp. K31
Bacteroidetes	Cytophagia	Cytophagales	Cyclobacteriaceae	Algoriphagus sp. M8-2
Proteobacteria	Alphaproteobacteria	uncl. Alphaproteobacteria	uncl. Alphaproteobacteria	Polymorphum gilvum
Bacteroidetes	Bacteroidia	Bacteroidales	Prolixibacteraceae	Draconibacterium orientale
Proteobacteria	Alphaproteobacteria	Rhizobiales	Rhizobiaceae	Rhizobium sp. NT-26
Proteobacteria	Gammaproteobacteria	Chromatiales	Woeseiaceae	Woeseia oceani
Proteobacteria	Alphaproteobacteria	Sphingomonadales	Sphingomonadaceae	uncl. Sphingomonas
Cyanobacteria	uncl. Cyanobacteria	Synechococcales	Synechococcaceae	Synechococcus sp. PCC 7336
Actinobacteria	Actinobacteria	Micrococcales	Beutenbergiaceae	Beutenbergia cavernae
Proteobacteria	Betaproteobacteria	Burkholderiales	uncl. Burkholderiales	uncl. Burkholderiales
Proteobacteria	Gammaproteobacteria	Alteromonadales	Alteromonadaceae	Alteromonas naphthalenivorans
Proteobacteria	Gammaproteobacteria	Oceanospirillales	Halomonadaceae	uncl. Halomonas
Bacteroidetes	Cytophagia	Cytophagales	Hymenobacteraceae	Hymenobacter sp. PAMC 26628
Proteobacteria	Gammaproteobacteria	Alteromonadales	Alteromonadaceae	Glaciecola sp. 4H-3-7+YE-5
Proteobacteria	Alphaproteobacteria	Rhodospirillales	Rhodospirillaceae	Tistrella mobilis
Proteobacteria	Gammaproteobacteria	Alteromonadales	Ferrimonadaceae	Ferrimonas balearica
Proteobacteria	Alphaproteobacteria	Rhizobiales	Rhizobiaceae	Agrobacterium vitis
Proteobacteria	Alphaproteobacteria	Rhizobiales	Bradyrhizobiaceae	uncl. Bradyrhizobiaceae
Bacteroidetes	Sphingobacteriia	Sphingobacteriales	Sphingobacteriaceae	Mucilaginibacter sp. PAMC 26640
Proteobacteria	Alphaproteobacteria	Rhizobiales	Rhizobiaceae	Rhizobium tropici
Cyanobacteria	uncl. Cyanobacteria	Oscillatoriales	Oscillatoriaceae	Oscillatoria nigro-viridis
Proteobacteria	Gammaproteobacteria	Oceanospirillales	Alcanivoracaceae	uncl. Alcanivorax
Planctomycetes	Planctomycetia	Planctomycetales	Planctomycetaceae	Pirellula staleyi
Bacteroidetes	Flavobacteriia	Flavobacteriales	Flavobacteriaceae	Flavobacteriaceae bacterium UJ101
Planctomycetes	Planctomycetia	Planctomycetales	Isosphaeraceae	Isosphaera pallida
Proteobacteria	Alphaproteobacteria	Rhizobiales	Bradyrhizobiaceae	Bosea vaviloviae
Proteobacteria	Gammaproteobacteria	Oceanospirillales	Oceanospirillaceae	Marinomonas posidonica
Proteobacteria	Alphaproteobacteria	Sphingomonadales	Sphingomonadaceae	Sphingobium baderi
Proteobacteria	Betaproteobacteria	Burkholderiales	Burkholderiaceae	Paraburkholderia sprentiae
Proteobacteria	Gammaproteobacteria	Oceanospirillales	Halomonadaceae	Halomonas campaniensis
Bacteroidetes	Cytophagia	Cytophagales	Cytophagaceae	Dyadobacter fermentans
Proteobacteria	Alphaproteobacteria	Rhizobiales	Rhizobiaceae	Rhizobium gallicum
Proteobacteria	Gammaproteobacteria	Alteromonadales	Idiomarinaceae	Idiomarina loihiensis
Proteobacteria	Alphaproteobacteria	Rhizobiales	Bradyrhizobiaceae	uncl. Bradyrhizobium
Proteobacteria	Alphaproteobacteria	Sphingomonadales	Sphingomonadaceae	Sphingomonas wittichii
Proteobacteria	Alphaproteobacteria	Rhizobiales	Bradyrhizobiaceae	Bosea sp. RAC05
Proteobacteria	Alphaproteobacteria	Rhizobiales	Methylobacteriaceae	uncl. Methylobacterium
Proteobacteria	Alphaproteobacteria	Rhizobiales	Brucellaceae	uncl. Brucella
Proteobacteria	Gammaproteobacteria	Legionellales	Legionellaceae	Fluoribacter dumoffii
Actinobacteria	Actinobacteria	Corynebacteriales	Nocardiaceae	uncl. Rhodococcus
Proteobacteria	Alphaproteobacteria	Rhizobiales	Xanthobacteraceae	Starkeya novella
Proteobacteria	Gammaproteobacteria	Enterobacterales	Morganellaceae	Providencia stuartii
Proteobacteria	Alphaproteobacteria	Rhizobiales	Brucellaceae	Ochrobactrum pseudogrignonense
Proteobacteria	Gammaproteobacteria	Pseudomonadales	Moraxellaceae	Acinetobacter sp. TGL-Y2
Bacteroidetes	Sphingobacteriia	Sphingobacteriales	Sphingobacteriaceae	Pedobacter sp. PACM 27299
Cyanobacteria	uncl. Cyanobacteria	Synechococcales	Chamaesiphonaceae	Chamaesiphon minutus
Proteobacteria	Gammaproteobacteria	Pseudomonadales	Moraxellaceae	Acinetobacter sp. TTH0-4
Proteobacteria	Gammaproteobacteria	Alteromonadales	Pseudoalteromonadaceae	Pseudoalteromonas phenolica
Proteobacteria	Betaproteobacteria	Burkholderiales	Burkholderiaceae	Paraburkholderia phytofirmans
Proteobacteria	Alphaproteobacteria	Rhizobiales	Methylocystaceae	Methylocystis sp. SC2
Proteobacteria	Alphaproteobacteria	Rhizobiales	Rhizobiaceae	Shinella sp. HZN7
Proteobacteria	Alphaproteobacteria	Rhizobiales	Phyllobacteriaceae	uncl. Mesorhizobium
Proteobacteria	Alphaproteobacteria	Rhodospirillales	Rhodospirillaceae	Rhodospirillum centenum
Bacteroidetes	Cytophagia	Cytophagales	Cytophagaceae	Fibrella aestuarina
Bacteroidetes	Sphingobacteriia	Sphingobacteriales	Sphingobacteriaceae	Pedobacter heparinus
Proteobacteria	Alphaproteobacteria	Rhizobiales	Bradyrhizobiaceae	Bradyrhizobiaceae bacterium SG-6C
Proteobacteria	Deltaproteobacteria	Myxococcales	Kofleriaceae	Haliangium ochraceum
Proteobacteria	Alphaproteobacteria	Rhizobiales	Bradyrhizobiaceae	Bradyrhizobium oligotrophicum
Proteobacteria	Alphaproteobacteria	Rhizobiales	Phyllobacteriaceae	Mesorhizobium amorphae
Proteobacteria	Alphaproteobacteria	Rhizobiales	Hyphomicrobiaceae	Rhodoplanes sp. Z2-YC6860
Proteobacteria	Alphaproteobacteria	Rhizobiales	Rhodobiaceae	Parvibaculum lavamentivorans
Proteobacteria	Alphaproteobacteria	Rhodospirillales	Rhodospirillaceae	Haematospirillum jordaniae
Proteobacteria	Alphaproteobacteria	Caulobacterales	Caulobacteraceae	Caulobacter henricii
Proteobacteria	Gammaproteobacteria	Enterobacterales	Enterobacteriaceae	uncl. Enterobacteriaceae
Proteobacteria	Alphaproteobacteria	Caulobacterales	Caulobacteraceae	Caulobacter vibrioides
Proteobacteria	Gammaproteobacteria	Aeromonadales	Aeromonadaceae	Aeromonas salmonicida
Proteobacteria	Alphaproteobacteria	Rhizobiales	Phyllobacteriaceae	Mesorhizobium ciceri
Proteobacteria	Alphaproteobacteria	Rhizobiales	Aurantimonadaceae	Aureimonas sp. AU20
Proteobacteria	Alphaproteobacteria	Rhodospirillales	Rhodospirillaceae	Azospirillum brasilense
Cyanobacteria	uncl. Cyanobacteria	Synechococcales	Leptolyngbyaceae	Leptolyngbya sp. PCC 7376
Chlamydiae	Chlamydiia	Chlamydiales	Parachlamydiaceae	Parachlamydia acanthamoebae
Proteobacteria	Alphaproteobacteria	Rhodospirillales	Rhodospirillaceae	Azospirillum lipoferum
Proteobacteria	Alphaproteobacteria	Rhizobiales	Rhizobiaceae	Agrobacterium sp. RAC06
Proteobacteria	Alphaproteobacteria	Sphingomonadales	Sphingomonadaceae	Sphingobium japonicum
Planctomycetes	Planctomycetia	Planctomycetales	Planctomycetaceae	Planctomyces sp. SH-PL62
Bacteroidetes	Sphingobacteriia	Sphingobacteriales	Sphingobacteriaceae	Sphingobacterium sp. 21
Proteobacteria	Alphaproteobacteria	Rhizobiales	Hyphomicrobiaceae	Hyphomicrobium nitrativorans
Proteobacteria	Epsilonproteobacteria	Campylobacterales	Campylobacteraceae	Campylobacter ureolyticus
Bacteroidetes	Cytophagia	Cytophagales	Hymenobacteraceae	Hymenobacter sp. DG5B
Proteobacteria	Gammaproteobacteria	Alteromonadales	Pseudoalteromonadaceae	Pseudoalteromonas sp. OCN003
Proteobacteria	Alphaproteobacteria	Rhodospirillales	Acetobacteraceae	uncl. Acetobacter
Proteobacteria	Alphaproteobacteria	Rhizobiales	Rhizobiaceae	Rhizobium leguminosarum
Proteobacteria	Gammaproteobacteria	Cellvibrionales	Spongiibacteraceae	Zhongshania aliphaticivorans
Proteobacteria	Gammaproteobacteria	Enterobacterales	Enterobacteriaceae	Klebsiella pneumoniae
Proteobacteria	Gammaproteobacteria	Oceanospirillales	Halomonadaceae	Halomonas sp. A3H3
Proteobacteria	Gammaproteobacteria	Oceanospirillales	Oceanospirillaceae	Marinomonas sp. MWYL1
Proteobacteria	Alphaproteobacteria	Sphingomonadales	Sphingomonadaceae	Sphingopyxis fribergensis
Proteobacteria	Gammaproteobacteria	Xanthomonadales	Xanthomonadaceae	Lysobacter capsici
Proteobacteria	Gammaproteobacteria	Enterobacterales	Enterobacteriaceae	uncl. Cronobacter
Proteobacteria	Alphaproteobacteria	Rhizobiales	Phyllobacteriaceae	Mesorhizobium australicum
Proteobacteria	Alphaproteobacteria	Rhodospirillales	Acetobacteraceae	uncl. Acidiphilium
Proteobacteria	Alphaproteobacteria	Rhizobiales	Phyllobacteriaceae	Aminobacter aminovorans
Proteobacteria	Alphaproteobacteria	Rhizobiales	Bradyrhizobiaceae	Bradyrhizobium sp. BTAi1
Bacteroidetes	Sphingobacteriia	Sphingobacteriales	Sphingobacteriaceae	Pedobacter cryoconitis
Proteobacteria	Alphaproteobacteria	Rhodobacterales	uncl. Rhodobacterales	uncl. Rhodobacterales
Bacteroidetes	Flavobacteriia	Flavobacteriales	Flavobacteriaceae	Riemerella anatipestifer
Proteobacteria	Gammaproteobacteria	Pseudomonadales	Pseudomonadaceae	Pseudomonas alkylphenolia
Proteobacteria	Betaproteobacteria	Burkholderiales	Burkholderiaceae	Burkholderia oklahomensis
Proteobacteria	Alphaproteobacteria	Caulobacterales	Caulobacteraceae	Brevundimonas subvibrioides
Proteobacteria	Alphaproteobacteria	Rhizobiales	Bartonellaceae	uncl. Bartonella
Firmicutes	Bacilli	Bacillales	Paenibacillaceae	uncl. Paenibacillus
Proteobacteria	Gammaproteobacteria	Legionellales	Legionellaceae	Legionella fallonii
Verrucomicrobia	Opitutae	Opitutales	Opitutaceae	Opitutaceae bacterium IG16b
Proteobacteria	Betaproteobacteria	Methylophilales	Methylophilaceae	Methylotenera mobilis
Proteobacteria	Alphaproteobacteria	Rhizobiales	Rhizobiaceae	Sinorhizobium meliloti
Proteobacteria	Gammaproteobacteria	Alteromonadales	Shewanellaceae	Shewanella amazonensis
Proteobacteria	Gammaproteobacteria	Alteromonadales	Shewanellaceae	Shewanella woodyi
Proteobacteria	Alphaproteobacteria	Rhodospirillales	Rhodospirillaceae	Azospirillum thiophilum
Proteobacteria	Alphaproteobacteria	Rhizobiales	Bradyrhizobiaceae	uncl. Bosea
Bacteroidetes	Flavobacteriia	Flavobacteriales	Flavobacteriaceae	Chryseobacterium sp. IHB B 10212
Bacteroidetes	Cytophagia	Cytophagales	Flammeovirgaceae	Flammeovirgaceae bacterium 311
Proteobacteria	Gammaproteobacteria	Vibrionales	Vibrionaceae	Vibrio vulnificus
Proteobacteria	Alphaproteobacteria	Rickettsiales	Rickettsiaceae	Rickettsia bellii
Bacteroidetes	Cytophagia	Cytophagales	Hymenobacteraceae	Rufibacter tibetensis
Proteobacteria	Alphaproteobacteria	Rhizobiales	Rhizobiaceae	Agrobacterium fabrum
Proteobacteria	Alphaproteobacteria	Rhodospirillales	Rhodospirillaceae	Magnetospirillum gryphiswaldense
Cyanobacteria	uncl. Cyanobacteria	Synechococcales	Synechococcaceae	Synechococcus sp. PCC 6312
Proteobacteria	Alphaproteobacteria	Rhizobiales	Phyllobacteriaceae	Mesorhizobium huakuii
Proteobacteria	Alphaproteobacteria	Rhizobiales	Rhizobiaceae	Rhizobium etli
Proteobacteria	Alphaproteobacteria	Sphingomonadales	Erythrobacteraceae	Altererythrobacter marensis
Proteobacteria	Alphaproteobacteria	Magnetococcales	Magnetococcaceae	Magnetococcus marinus
Cyanobacteria	uncl. Cyanobacteria	Synechococcales	Acaryochloridaceae	Acaryochloris marina
Proteobacteria	Gammaproteobacteria	Enterobacterales	Enterobacteriaceae	Candidatus Blochmannia floridanus
Proteobacteria	Alphaproteobacteria	Sphingomonadales	Erythrobacteraceae	Erythrobacter litoralis
Bacteroidetes	Cytophagia	Cytophagales	Flammeovirgaceae	uncl. Flammeovirgaceae
Actinobacteria	Actinobacteria	Corynebacteriales	Mycobacteriaceae	uncl. Mycobacterium
Bacteroidetes	Flavobacteriia	Flavobacteriales	Flavobacteriaceae	Capnocytophaga canimorsus
Proteobacteria	Alphaproteobacteria	Sphingomonadales	Sphingomonadaceae	Sphingopyxis terrae
Proteobacteria	Epsilonproteobacteria	Campylobacterales	Helicobacteraceae	Sulfuricurvum kujiense
Proteobacteria	Gammaproteobacteria	Cellvibrionales	Cellvibrionaceae	Simiduia agarivorans
Proteobacteria	Alphaproteobacteria	Rhizobiales	Phyllobacteriaceae	Mesorhizobium opportunistum
Proteobacteria	Gammaproteobacteria	Thiotrichales	Francisellaceae	Francisella sp. MA067296
Bacteroidetes	Flavobacteriia	Flavobacteriales	Crocinitomicaceae	Fluviicola taffensis
Proteobacteria	Gammaproteobacteria	Pseudomonadales	Moraxellaceae	Acinetobacter venetianus
Proteobacteria	Gammaproteobacteria	Pseudomonadales	Pseudomonadaceae	Pseudomonas sp. StFLB209
Proteobacteria	Alphaproteobacteria	Sphingomonadales	Sphingomonadaceae	Citromicrobium sp. JL477
Proteobacteria	Alphaproteobacteria	Rhizobiales	Rhizobiaceae	Sinorhizobium sp. RAC02
Proteobacteria	Alphaproteobacteria	Rhodospirillales	Rhodospirillaceae	Pararhodospirillum photometricum
Planctomycetes	Planctomycetia	Planctomycetales	Isosphaeraceae	Singulisphaera acidiphila
Proteobacteria	Alphaproteobacteria	Rhodospirillales	Acetobacteraceae	Granulibacter bethesdensis
Proteobacteria	Epsilonproteobacteria	Campylobacterales	Campylobacteraceae	Arcobacter sp. L
Proteobacteria	Gammaproteobacteria	Thiotrichales	Thiotrichaceae	Beggiatoa leptomitiformis
Proteobacteria	Alphaproteobacteria	Rhizobiales	Rhizobiaceae	Sinorhizobium medicae
Bacteroidetes	Flavobacteriia	Flavobacteriales	Flavobacteriaceae	Flavobacterium psychrophilum
Proteobacteria	Alphaproteobacteria	Sphingomonadales	Erythrobacteraceae	Erythrobacter gangjinensis
Armatimonadetes	Fimbriimonadia	Fimbriimonadales	Fimbriimonadaceae	Fimbriimonas ginsengisoli
Proteobacteria	Alphaproteobacteria	Rhodospirillales	Rhodospirillaceae	Magnetospirillum sp. XM-1
Proteobacteria	Alphaproteobacteria	Rhizobiales	Brucellaceae	Ochrobactrum anthropi
Bacteroidetes	Cytophagia	Cytophagales	Cytophagaceae	Emticicia oligotrophica
Proteobacteria	Alphaproteobacteria	Rhizobiales	Bradyrhizobiaceae	Bradyrhizobium sp. ORS 278
Proteobacteria	Alphaproteobacteria	Rhizobiales	Rhizobiaceae	Agrobacterium sp. H13-3
Proteobacteria	Alphaproteobacteria	Rhizobiales	Bradyrhizobiaceae	Bosea sp. PAMC 26642
Bacteroidetes	Bacteroidia	Bacteroidales	Prevotellaceae	Prevotella fusca
Proteobacteria	Alphaproteobacteria	Rhizobiales	Rhizobiaceae	Agrobacterium rhizogenes
Proteobacteria	Alphaproteobacteria	Rhizobiales	Xanthobacteraceae	Azorhizobium caulinodans
Proteobacteria	Alphaproteobacteria	Rhodospirillales	Rhodospirillaceae	Magnetospirillum magneticum
Proteobacteria	Gammaproteobacteria	Vibrionales	Vibrionaceae	Vibrio anguillarum
Proteobacteria	Gammaproteobacteria	Alteromonadales	Shewanellaceae	Shewanella halifaxensis
Proteobacteria	Alphaproteobacteria	Rhizobiales	Methylobacteriaceae	Methylobacterium populi
Proteobacteria	Deltaproteobacteria	Bdellovibrionales	Bdellovibrionaceae	Bdellovibrio bacteriovorus
Proteobacteria	Epsilonproteobacteria	Campylobacterales	Helicobacteraceae	Wolinella succinogenes
Proteobacteria	Alphaproteobacteria	Rhizobiales	uncl. Rhizobiales	Methyloceanibacter caenitepidi
Proteobacteria	Alphaproteobacteria	Sphingomonadales	Sphingomonadaceae	Sphingobium sp. RAC03
Proteobacteria	Alphaproteobacteria	Rickettsiales	Anaplasmataceae	uncl. Wolbachia
Proteobacteria	Alphaproteobacteria	Rhizobiales	Bradyrhizobiaceae	Oligotropha carboxidovorans
Proteobacteria	Alphaproteobacteria	Sphingomonadales	Sphingomonadaceae	Sphingomonas taxi
Bacteroidetes	Cytophagia	Cytophagales	Hymenobacteraceae	Hymenobacter sp. PAMC 26554
Proteobacteria	Gammaproteobacteria	Oceanospirillales	Halomonadaceae	Halomonas huangheensis
Proteobacteria	Alphaproteobacteria	Rhizobiales	Hyphomicrobiaceae	Blastochloris viridis
Proteobacteria	Gammaproteobacteria	Xanthomonadales	Rhodanobacteraceae	Frateuria aurantia
Proteobacteria	Alphaproteobacteria	Caulobacterales	Caulobacteraceae	Asticcacaulis excentricus
Proteobacteria	Alphaproteobacteria	Rhodospirillales	Acetobacteraceae	Komagataeibacter medellinensis
Proteobacteria	Alphaproteobacteria	Rhizobiales	Beijerinckiaceae	Methylocella silvestris
Proteobacteria	Alphaproteobacteria	Rhizobiales	Bradyrhizobiaceae	Bradyrhizobium sp. G22
Proteobacteria	Alphaproteobacteria	Rhizobiales	Xanthobacteraceae	Xanthobacter autotrophicus
Proteobacteria	Gammaproteobacteria	Enterobacterales	Erwiniaceae	Pantoea ananatis
Proteobacteria	Alphaproteobacteria	Caulobacterales	Caulobacteraceae	Phenylobacterium zucineum
Proteobacteria	Gammaproteobacteria	Legionellales	Legionellaceae	uncl. Legionellaceae
Proteobacteria	Alphaproteobacteria	Sphingomonadales	Sphingomonadaceae	Blastomonas sp. RAC04
Proteobacteria	Betaproteobacteria	Burkholderiales	Oxalobacteraceae	Herminiimonas arsenicoxydans
Proteobacteria	Alphaproteobacteria	Rhizobiales	Methylobacteriaceae	Methylobacterium nodulans
Proteobacteria	Alphaproteobacteria	Sphingomonadales	Erythrobacteraceae	Croceicoccus naphthovorans
Bacteroidetes	Bacteroidia	Bacteroidales	Bacteroidaceae	uncl. Bacteroides
Chlamydiae	Chlamydiia	Chlamydiales	Parachlamydiaceae	uncl. Candidatus Protochlamydia
Firmicutes	uncl. Firmicutes	uncl. Firmicutes	uncl. Firmicutes	uncl. Firmicutes
Proteobacteria	Gammaproteobacteria	Vibrionales	Vibrionaceae	uncl. Vibrio
Proteobacteria	Gammaproteobacteria	Oceanospirillales	Oceanospirillaceae	Marinobacterium sp. ST58-10
Firmicutes	Bacilli	Lactobacillales	Streptococcaceae	Streptococcus pantholopis
Proteobacteria	Alphaproteobacteria	Rhizobiales	Rhizobiaceae	Sinorhizobium fredii
Proteobacteria	Alphaproteobacteria	Caulobacterales	Caulobacteraceae	Brevundimonas sp. GW460-12-10-14-LB2
Proteobacteria	Alphaproteobacteria	Rhodospirillales	Rhodospirillaceae	uncl. Azospirillum
Proteobacteria	Gammaproteobacteria	Cellvibrionales	Spongiibacteraceae	Spongiibacter sp. IMCC21906
Proteobacteria	Alphaproteobacteria	Sphingomonadales	Sphingomonadaceae	Sphingobium sp. TKS
Proteobacteria	Gammaproteobacteria	Cellvibrionales	Microbulbiferaceae	Microbulbifer sp. CCB-MM1
Proteobacteria	Deltaproteobacteria	Desulfuromonadales	Desulfuromonadaceae	Pelobacter propionicus
Proteobacteria	Gammaproteobacteria	Alteromonadales	Shewanellaceae	Shewanella violacea
Bacteroidetes	Chitinophagia	Chitinophagales	Chitinophagaceae	Chitinophaga pinensis
Proteobacteria	Gammaproteobacteria	Oceanospirillales	Alcanivoracaceae	Alcanivorax pacificus
Proteobacteria	Gammaproteobacteria	Pasteurellales	Pasteurellaceae	uncl. Pasteurellaceae
Proteobacteria	Betaproteobacteria	Methylophilales	Methylophilaceae	Methylotenera versatilis
Proteobacteria	Alphaproteobacteria	Rhodobacterales	Rhodobacteraceae	uncl. Phaeobacter
Actinobacteria	Rubrobacteria	Rubrobacterales	Rubrobacteraceae	Rubrobacter radiotolerans
Planctomycetes	Planctomycetia	Planctomycetales	uncl. Planctomycetales	uncl. Planctomycetales
Proteobacteria	Alphaproteobacteria	Sphingomonadales	Sphingomonadaceae	uncl. Sphingobium
Proteobacteria	Betaproteobacteria	Burkholderiales	Burkholderiaceae	Burkholderia gladioli
Proteobacteria	Gammaproteobacteria	Thiotrichales	Piscirickettsiaceae	Thiomicrospira crunogena
Proteobacteria	Alphaproteobacteria	Rhizobiales	Beijerinckiaceae	Chelatococcus sp. CO-6
Proteobacteria	Gammaproteobacteria	uncl. Gammaproteobacteria	uncl. Gammaproteobacteria	Pseudohongiella spirulinae
Proteobacteria	Gammaproteobacteria	Enterobacterales	Pectobacteriaceae	Dickeya sp. NCPPB 3274
Cyanobacteria	uncl. Cyanobacteria	Nostocales	Rivulariaceae	Rivularia sp. PCC 7116
Proteobacteria	Alphaproteobacteria	Rhizobiales	Hyphomicrobiaceae	Rhodomicrobium vannielii
Proteobacteria	Gammaproteobacteria	uncl. Gammaproteobacteria	uncl. Gammaproteobacteria	Sedimenticola thiotaurini
Proteobacteria	Gammaproteobacteria	Thiotrichales	Piscirickettsiaceae	Methylophaga nitratireducenticrescens
Proteobacteria	Betaproteobacteria	Burkholderiales	Alcaligenaceae	Alcaligenes faecalis
Proteobacteria	Gammaproteobacteria	Alteromonadales	Shewanellaceae	uncl. Shewanella
Proteobacteria	Gammaproteobacteria	Enterobacterales	Enterobacteriaceae	Salmonella enterica
Proteobacteria	Alphaproteobacteria	Caulobacterales	Caulobacteraceae	Brevundimonas sp. DS20
Proteobacteria	Alphaproteobacteria	Pelagibacterales	Pelagibacteraceae	Candidatus Pelagibacter ubique
Proteobacteria	Gammaproteobacteria	uncl. Gammaproteobacteria	uncl. Gammaproteobacteria	Gammaproteobacteria bacterium TR3.2
Proteobacteria	Betaproteobacteria	Burkholderiales	Alcaligenaceae	Advenella kashmirensis
Proteobacteria	Gammaproteobacteria	Vibrionales	Vibrionaceae	Vibrio breoganii
Proteobacteria	Betaproteobacteria	Nitrosomonadales	Nitrosomonadaceae	Nitrosomonas ureae
Firmicutes	Bacilli	Bacillales	Bacillaceae	Bacillus lehensis
Proteobacteria	Alphaproteobacteria	Rhodospirillales	Rhodospirillaceae	Azospirillum humicireducens
Proteobacteria	Alphaproteobacteria	Sphingomonadales	Erythrobacteraceae	Altererythrobacter atlanticus
Cyanobacteria	uncl. Cyanobacteria	Nostocales	Rivulariaceae	Calothrix parietina
Proteobacteria	Alphaproteobacteria	Sphingomonadales	Sphingomonadaceae	Sphingobium sp. YBL2
Proteobacteria	Gammaproteobacteria	Alteromonadales	Alteromonadaceae	uncl. Marinobacter
Cyanobacteria	uncl. Cyanobacteria	Nostocales	Nostocaceae	Cylindrospermum stagnale
Proteobacteria	Gammaproteobacteria	Xanthomonadales	Xanthomonadaceae	uncl. Xanthomonadaceae
Proteobacteria	Alphaproteobacteria	Rhizobiales	Hyphomicrobiaceae	Candidatus Filomicrobium marinum
Proteobacteria	Epsilonproteobacteria	Campylobacterales	Campylobacteraceae	Sulfurospirillum sp. UCH001
Proteobacteria	Alphaproteobacteria	Rhizobiales	Rhizobiaceae	Neorhizobium galegae
Proteobacteria	Gammaproteobacteria	Enterobacterales	Erwiniaceae	Erwinia tasmaniensis
Proteobacteria	Gammaproteobacteria	Methylococcales	Methylococcaceae	Methylomonas denitrificans
Proteobacteria	Betaproteobacteria	Burkholderiales	Burkholderiaceae	Polynucleobacter duraquae
Proteobacteria	Alphaproteobacteria	Sphingomonadales	Erythrobacteraceae	Porphyrobacter neustonensis
Bacteroidetes	Flavobacteriia	Flavobacteriales	Flavobacteriaceae	Myroides odoratus
Proteobacteria	Gammaproteobacteria	Cellvibrionales	Cellvibrionaceae	uncl. Cellvibrionaceae
Proteobacteria	Alphaproteobacteria	Sphingomonadales	Erythrobacteraceae	Porphyrobacter sp. LM 6
Bacteroidetes	Sphingobacteriia	Sphingobacteriales	Sphingobacteriaceae	Sphingobacterium sp. ML3W
Proteobacteria	Betaproteobacteria	Methylophilales	Methylophilaceae	Candidatus Methylopumilus turicensis
Proteobacteria	Gammaproteobacteria	Thiotrichales	Thiotrichaceae	Thioploca ingrica
Proteobacteria	Alphaproteobacteria	Rhizobiales	Hyphomicrobiaceae	Devosia sp. A16
Proteobacteria	Alphaproteobacteria	Sphingomonadales	Sphingomonadaceae	Sphingopyxis alaskensis
Proteobacteria	Alphaproteobacteria	Sphingomonadales	Sphingomonadaceae	Sphingomonas panacis
Proteobacteria	Gammaproteobacteria	Alteromonadales	Shewanellaceae	Shewanella piezotolerans
Proteobacteria	Alphaproteobacteria	Sphingomonadales	Sphingomonadaceae	Sphingomonas sanxanigenens
Proteobacteria	Gammaproteobacteria	Pseudomonadales	Pseudomonadaceae	Pseudomonas fragi
Proteobacteria	Betaproteobacteria	Burkholderiales	Oxalobacteraceae	Herbaspirillum hiltneri
Proteobacteria	Alphaproteobacteria	Sphingomonadales	Sphingomonadaceae	Sphingopyxis macrogoltabida
Proteobacteria	Gammaproteobacteria	Vibrionales	Vibrionaceae	Vibrio tasmaniensis
Proteobacteria	Gammaproteobacteria	uncl. Gammaproteobacteria	uncl. Gammaproteobacteria	Calyptogena okutanii thioautotrophic gill symbiont
Cyanobacteria	uncl. Cyanobacteria	Synechococcales	Synechococcaceae	Synechococcus sp. PCC 7502
Chlamydiae	Chlamydiia	Chlamydiales	Parachlamydiaceae	Protochlamydia naegleriophila
Chlamydiae	Chlamydiia	Chlamydiales	Chlamydiaceae	Chlamydia muridarum
Proteobacteria	Gammaproteobacteria	Vibrionales	Vibrionaceae	Vibrio coralliilyticus
Proteobacteria	Betaproteobacteria	Burkholderiales	Alcaligenaceae	Bordetella sp. H567
Proteobacteria	Betaproteobacteria	Burkholderiales	uncl. Burkholderiales	Paucibacter sp. KCTC 42545
Proteobacteria	Gammaproteobacteria	Pseudomonadales	Moraxellaceae	Acinetobacter nosocomialis
Proteobacteria	Alphaproteobacteria	Rhizobiales	Bradyrhizobiaceae	Bradyrhizobium diazoefficiens
Proteobacteria	Gammaproteobacteria	Pseudomonadales	Pseudomonadaceae	Pseudomonas denitrificans
Firmicutes	Bacilli	Lactobacillales	Lactobacillaceae	Lactobacillus hokkaidonensis
Proteobacteria	Alphaproteobacteria	Rhizobiales	Methylobacteriaceae	Methylobacterium sp. 4-46
Proteobacteria	Gammaproteobacteria	Pseudomonadales	Pseudomonadaceae	Pseudomonas trivialis
Proteobacteria	Alphaproteobacteria	Caulobacterales	Caulobacteraceae	uncl. Caulobacter
Cyanobacteria	uncl. Cyanobacteria	Chroococcales	Chroococcaceae	Gloeocapsa sp. PCC 7428
Proteobacteria	Gammaproteobacteria	Chromatiales	Wenzhouxiangellaceae	Wenzhouxiangella marina
Proteobacteria	Alphaproteobacteria	Sphingomonadales	Sphingomonadaceae	Sphingobium chlorophenolicum
Proteobacteria	Deltaproteobacteria	Myxococcales	Polyangiaceae	Sorangium cellulosum
Proteobacteria	Alphaproteobacteria	Rhizobiales	Bradyrhizobiaceae	Rhodopseudomonas palustris
Proteobacteria	Alphaproteobacteria	Rhizobiales	Phyllobacteriaceae	Mesorhizobium loti
Ignavibacteriae	Ignavibacteria	Ignavibacteriales	Ignavibacteriaceae	Ignavibacterium album
Proteobacteria	Deltaproteobacteria	Myxococcales	Myxococcaceae	uncl. Myxococcus
Proteobacteria	Alphaproteobacteria	Rhizobiales	Phyllobacteriaceae	Chelativorans sp. BNC1
Proteobacteria	Gammaproteobacteria	Alteromonadales	Pseudoalteromonadaceae	Pseudoalteromonas luteoviolacea
Proteobacteria	Gammaproteobacteria	Enterobacterales	Morganellaceae	Providencia sneebia
Proteobacteria	Betaproteobacteria	Burkholderiales	Burkholderiaceae	Cupriavidus metallidurans
Proteobacteria	Betaproteobacteria	Burkholderiales	Oxalobacteraceae	Collimonas arenae
Firmicutes	Bacilli	Bacillales	uncl. Bacillales	uncl. Bacillales
Proteobacteria	Gammaproteobacteria	Pseudomonadales	Pseudomonadaceae	Pseudomonas sp. VLB120
Proteobacteria	Betaproteobacteria	Neisseriales	Neisseriaceae	Neisseria gonorrhoeae
Firmicutes	Bacilli	Bacillales	Bacillaceae	Bacillus oceanisediminis
Proteobacteria	Alphaproteobacteria	Caulobacterales	Caulobacteraceae	Caulobacteraceae bacterium OTSz A 272
Proteobacteria	Gammaproteobacteria	Pseudomonadales	Moraxellaceae	Psychrobacter alimentarius
Proteobacteria	Alphaproteobacteria	Rhodospirillales	Acetobacteraceae	Gluconobacter oxydans
Proteobacteria	Alphaproteobacteria	Rhizobiales	Methylobacteriaceae	Methylobacterium sp. AMS5
Proteobacteria	Betaproteobacteria	Burkholderiales	Comamonadaceae	Limnohabitans sp. 103DPR2
Proteobacteria	Alphaproteobacteria	Rhizobiales	Bartonellaceae	Bartonella bacilliformis
Proteobacteria	Alphaproteobacteria	Rhizobiales	Rhizobiaceae	Rhizobium sp. IRBG74
Proteobacteria	Alphaproteobacteria	Rhodospirillales	Rhodospirillaceae	uncl. Magnetospirillum
Proteobacteria	Alphaproteobacteria	Rhizobiales	Bradyrhizobiaceae	Bradyrhizobium japonicum
Firmicutes	Bacilli	Bacillales	Bacillaceae	Bacillus sp. 1NLA3E
Bacteroidetes	Cytophagia	Cytophagales	Hymenobacteraceae	Rufibacter sp. DG15C
Bacteroidetes	Sphingobacteriia	Sphingobacteriales	Sphingobacteriaceae	Pseudopedobacter saltans
Actinobacteria	Actinobacteria	Corynebacteriales	Corynebacteriaceae	Corynebacterium maris
Proteobacteria	Alphaproteobacteria	Rhodospirillales	Rhodospirillaceae	uncl. Rhodospirillaceae
Proteobacteria	Alphaproteobacteria	Caulobacterales	Caulobacteraceae	Caulobacter segnis
Cyanobacteria	uncl. Cyanobacteria	Nostocales	Rivulariaceae	Calothrix sp. 336/3
Proteobacteria	Alphaproteobacteria	Rhizobiales	Bartonellaceae	Bartonella quintana
Proteobacteria	Gammaproteobacteria	Alteromonadales	Shewanellaceae	Shewanella denitrificans
Proteobacteria	Betaproteobacteria	Burkholderiales	Burkholderiaceae	Polynucleobacter wuianus
Proteobacteria	Gammaproteobacteria	Xanthomonadales	Xanthomonadaceae	uncl. Stenotrophomonas
Proteobacteria	Alphaproteobacteria	Rhizobiales	Rhizobiaceae	Rhizobium phaseoli
Proteobacteria	Gammaproteobacteria	Pasteurellales	Pasteurellaceae	[Haemophilus] ducreyi
Proteobacteria	Gammaproteobacteria	Enterobacterales	Enterobacteriaceae	uncl. Enterobacter
Proteobacteria	Gammaproteobacteria	Pseudomonadales	Pseudomonadaceae	Pseudomonas sp. MT-1
Proteobacteria	Gammaproteobacteria	Aeromonadales	Aeromonadaceae	Tolumonas auensis
Proteobacteria	Betaproteobacteria	Burkholderiales	Burkholderiaceae	Pandoraea pnomenusa
Proteobacteria	Gammaproteobacteria	Chromatiales	Ectothiorhodospiraceae	Alkalilimnicola ehrlichii
Aquificae	Aquificae	Desulfurobacteriales	Desulfurobacteriaceae	Desulfurobacterium thermolithotrophum
Actinobacteria	Actinobacteria	Streptomycetales	Streptomycetaceae	Streptomyces vietnamensis
Proteobacteria	Gammaproteobacteria	Enterobacterales	Erwiniaceae	Erwinia gerundensis
Bacteroidetes	Bacteroidia	Bacteroidales	Odoribacteraceae	Odoribacter splanchnicus
Proteobacteria	Alphaproteobacteria	Rhizobiales	Bradyrhizobiaceae	Nitrobacter winogradskyi
Proteobacteria	Gammaproteobacteria	Enterobacterales	Morganellaceae	uncl. Proteus
Proteobacteria	Gammaproteobacteria	Pseudomonadales	Pseudomonadaceae	Pseudomonas agarici
Proteobacteria	Gammaproteobacteria	Methylococcales	Methylococcaceae	Methylomicrobium alcaliphilum
Bacteroidetes	Bacteroidia	Bacteroidales	Porphyromonadaceae	Paludibacter propionicigenes
Bacteroidetes	Chitinophagia	Chitinophagales	Chitinophagaceae	Niastella koreensis
Cyanobacteria	uncl. Cyanobacteria	Nostocales	Rivulariaceae	Calothrix sp. PCC 7507
Cyanobacteria	uncl. Cyanobacteria	Oscillatoriales	Gomontiellaceae	Crinalium epipsammum
Proteobacteria	Gammaproteobacteria	Enterobacterales	Yersiniaceae	uncl. Rahnella
Proteobacteria	Gammaproteobacteria	Pseudomonadales	Pseudomonadaceae	Pseudomonas sp. TCU-HL1
Bacteroidetes	Cytophagia	Cytophagales	Cyclobacteriaceae	uncl. Cyclobacterium
Actinobacteria	Actinobacteria	Corynebacteriales	Nocardiaceae	Nocardia nova
Proteobacteria	Alphaproteobacteria	Sphingomonadales	Sphingomonadaceae	Sphingobium sp. MI1205
Proteobacteria	Betaproteobacteria	Burkholderiales	Comamonadaceae	Ramlibacter tataouinensis
Proteobacteria	Gammaproteobacteria	Chromatiales	Ectothiorhodospiraceae	Ectothiorhodospira sp. BSL-9
Bacteroidetes	Cytophagia	Cytophagales	Hymenobacteraceae	Hymenobacter sp. APR13
Chlamydiae	Chlamydiia	Chlamydiales	Waddliaceae	Waddlia chondrophila
Proteobacteria	Betaproteobacteria	Burkholderiales	Oxalobacteraceae	Janthinobacterium sp. 1 2014MBL MicDiv
Proteobacteria	Gammaproteobacteria	Enterobacterales	Enterobacteriaceae	Salmonella bongori
Proteobacteria	Gammaproteobacteria	Pseudomonadales	Pseudomonadaceae	Pseudomonas azotoformans
Proteobacteria	Gammaproteobacteria	Pasteurellales	Pasteurellaceae	Haemophilus parainfluenzae
Proteobacteria	Gammaproteobacteria	Xanthomonadales	Xanthomonadaceae	uncl. Xanthomonas
Proteobacteria	Alphaproteobacteria	Rhizobiales	Methylobacteriaceae	Methylobacterium extorquens
Proteobacteria	Gammaproteobacteria	Alteromonadales	Shewanellaceae	Shewanella sediminis
Actinobacteria	Actinobacteria	Streptosporangiales	Thermomonosporaceae	Thermomonospora curvata
Proteobacteria	Gammaproteobacteria	Vibrionales	Vibrionaceae	Vibrio harveyi
Proteobacteria	Betaproteobacteria	Burkholderiales	Alcaligenaceae	uncl. Alcaligenaceae
Proteobacteria	Alphaproteobacteria	Sphingomonadales	Sphingomonadaceae	Zymomonas mobilis
Proteobacteria	Gammaproteobacteria	Oceanospirillales	Hahellaceae	Hahella chejuensis
Proteobacteria	Alphaproteobacteria	Rhodospirillales	uncl. Rhodospirillales	uncl. Rhodospirillales
Proteobacteria	Betaproteobacteria	Burkholderiales	uncl. Burkholderiales	Mitsuaria sp. 7
Proteobacteria	Gammaproteobacteria	Alteromonadales	Shewanellaceae	Shewanella frigidimarina
Proteobacteria	Gammaproteobacteria	Aeromonadales	Aeromonadaceae	Aeromonas hydrophila
Proteobacteria	Gammaproteobacteria	Pseudomonadales	Pseudomonadaceae	Pseudomonas balearica
Firmicutes	Clostridia	Clostridiales	Ruminococcaceae	Ruminococcus albus
Proteobacteria	Gammaproteobacteria	Chromatiales	Ectothiorhodospiraceae	Halorhodospira halophila
Proteobacteria	Gammaproteobacteria	Methylococcales	Methylococcaceae	Methylomicrobium album
Proteobacteria	Betaproteobacteria	Burkholderiales	Oxalobacteraceae	Janthinobacterium sp. B9-8
Proteobacteria	Gammaproteobacteria	Pseudomonadales	Moraxellaceae	uncl. Psychrobacter
Proteobacteria	Betaproteobacteria	Burkholderiales	Burkholderiaceae	Burkholderia sp. OLGA172
Proteobacteria	Alphaproteobacteria	Rhizobiales	Hyphomicrobiaceae	Hyphomicrobium denitrificans
Proteobacteria	Gammaproteobacteria	Pseudomonadales	Pseudomonadaceae	Pseudomonas mandelii
Proteobacteria	Gammaproteobacteria	Chromatiales	Chromatiaceae	Nitrosococcus halophilus
Proteobacteria	Betaproteobacteria	Burkholderiales	Comamonadaceae	Alicycliphilus denitrificans
Proteobacteria	Betaproteobacteria	Nitrosomonadales	Nitrosomonadaceae	Nitrosomonas europaea
Proteobacteria	Betaproteobacteria	Burkholderiales	uncl. Burkholderiales	Methylibium petroleiphilum
Proteobacteria	Gammaproteobacteria	Pseudomonadales	Pseudomonadaceae	Pseudomonas stutzeri
Cyanobacteria	uncl. Cyanobacteria	Chroococcales	Chroococcaceae	Geminocystis sp. NIES-3709
Chlorobi	Chlorobia	Chlorobiales	Chlorobiaceae	Prosthecochloris sp. CIB 2401
Proteobacteria	Gammaproteobacteria	Enterobacterales	Pectobacteriaceae	Dickeya dianthicola
Proteobacteria	Alphaproteobacteria	Rhizobiales	Phyllobacteriaceae	uncl. Phyllobacteriaceae
Proteobacteria	Gammaproteobacteria	Pseudomonadales	Pseudomonadaceae	Pseudomonas citronellolis
Proteobacteria	Alphaproteobacteria	Sphingomonadales	Sphingomonadaceae	Sphingomonas hengshuiensis
Proteobacteria	Gammaproteobacteria	Thiotrichales	Piscirickettsiaceae	Cycloclasticus zancles
Proteobacteria	Gammaproteobacteria	Pseudomonadales	Pseudomonadaceae	Pseudomonas corrugata
Proteobacteria	Gammaproteobacteria	Pseudomonadales	Pseudomonadaceae	Pseudomonas protegens
Proteobacteria	Gammaproteobacteria	Enterobacterales	Morganellaceae	Photorhabdus luminescens
Proteobacteria	Gammaproteobacteria	Pseudomonadales	Pseudomonadaceae	Pseudomonas sp. URMO17WK12:I11
Proteobacteria	Alphaproteobacteria	Sphingomonadales	Sphingomonadaceae	uncl. Sphingopyxis
Firmicutes	Bacilli	Bacillales	Bacillaceae	uncl. Geobacillus
Proteobacteria	Betaproteobacteria	Burkholderiales	Comamonadaceae	uncl. Acidovorax
Proteobacteria	Gammaproteobacteria	Cellvibrionales	Cellvibrionaceae	Cellvibrio japonicus
Proteobacteria	Betaproteobacteria	Burkholderiales	Alcaligenaceae	Achromobacter denitrificans
Firmicutes	Bacilli	Lactobacillales	Carnobacteriaceae	Carnobacterium maltaromaticum
Proteobacteria	Betaproteobacteria	Rhodocyclales	Rhodocyclaceae	Sulfuritalea hydrogenivorans
Proteobacteria	Gammaproteobacteria	Enterobacterales	Morganellaceae	Xenorhabdus bovienii
Proteobacteria	Gammaproteobacteria	Aeromonadales	Aeromonadaceae	Aeromonas schubertii
Proteobacteria	Betaproteobacteria	Neisseriales	Neisseriaceae	Neisseria lactamica
Proteobacteria	Gammaproteobacteria	Chromatiales	Chromatiaceae	Nitrosococcus watsonii
Proteobacteria	Gammaproteobacteria	Xanthomonadales	Rhodanobacteraceae	Dyella thiooxydans
Proteobacteria	Gammaproteobacteria	Chromatiales	Ectothiorhodospiraceae	Thioalkalivibrio sp. K90mix
Spirochaetes	Spirochaetia	uncl. Spirochaetia	Leptospiraceae	Leptospira alstonii
Proteobacteria	Gammaproteobacteria	Oceanospirillales	Kangiellaceae	Kangiella geojedonensis
Proteobacteria	Betaproteobacteria	Burkholderiales	Burkholderiaceae	Burkholderia stabilis
Proteobacteria	Gammaproteobacteria	Alteromonadales	Alteromonadaceae	Marinobacter hydrocarbonoclasticus
Proteobacteria	Alphaproteobacteria	Rhodospirillales	Acetobacteraceae	Komagataeibacter xylinus
Bacteroidetes	Flavobacteriia	Flavobacteriales	Flavobacteriaceae	Chryseobacterium sp. StRB126
Proteobacteria	Alphaproteobacteria	Sphingomonadales	Erythrobacteraceae	Erythrobacter atlanticus
Proteobacteria	Alphaproteobacteria	Caulobacterales	Caulobacteraceae	uncl. Brevundimonas
Proteobacteria	Betaproteobacteria	Burkholderiales	Burkholderiaceae	Pandoraea apista
Bacteroidetes	Flavobacteriia	Flavobacteriales	Flavobacteriaceae	Elizabethkingia miricola
Proteobacteria	Gammaproteobacteria	Pseudomonadales	Pseudomonadaceae	Pseudomonas sp. MRSN12121
Proteobacteria	Gammaproteobacteria	Alteromonadales	Pseudoalteromonadaceae	Pseudoalteromonas sp. SM9913
Proteobacteria	Gammaproteobacteria	Pseudomonadales	Pseudomonadaceae	Pseudomonas pseudoalcaligenes
Proteobacteria	Gammaproteobacteria	Alteromonadales	Alteromonadaceae	Alteromonas stellipolaris
Proteobacteria	Alphaproteobacteria	Rhodospirillales	Acetobacteraceae	Komagataeibacter hansenii
Proteobacteria	Alphaproteobacteria	Rhodospirillales	Acetobacteraceae	Acetobacter ghanensis
Proteobacteria	Alphaproteobacteria	Rhizobiales	Beijerinckiaceae	uncl. Chelatococcus
Bacteroidetes	Sphingobacteriia	Sphingobacteriales	Sphingobacteriaceae	uncl. Sphingobacteriaceae
Elusimicrobia	Endomicrobia	Endomicrobiales	Endomicrobiaceae	Endomicrobium proavitum
Proteobacteria	Alphaproteobacteria	Rhodospirillales	Rhodospirillaceae	Candidatus Endolissoclinum faulkneri
Proteobacteria	Gammaproteobacteria	Chromatiales	Chromatiaceae	Marichromatium purpuratum
Proteobacteria	Gammaproteobacteria	Cardiobacteriales	Cardiobacteriaceae	Dichelobacter nodosus
Proteobacteria	Gammaproteobacteria	Enterobacterales	Pectobacteriaceae	Dickeya zeae
Proteobacteria	Alphaproteobacteria	Sphingomonadales	Erythrobacteraceae	Altererythrobacter epoxidivorans
Proteobacteria	Betaproteobacteria	Neisseriales	Neisseriaceae	uncl. Neisseria
Chloroflexi	Chloroflexia	Chloroflexales	Roseiflexaceae	Roseiflexus sp. RS-1
Actinobacteria	Actinobacteria	Pseudonocardiales	Pseudonocardiaceae	Amycolatopsis mediterranei
Proteobacteria	Gammaproteobacteria	uncl. Gammaproteobacteria	uncl. Gammaproteobacteria	Candidatus Thioglobus autotrophicus
Proteobacteria	Gammaproteobacteria	Alteromonadales	Shewanellaceae	Shewanella baltica
Spirochaetes	Spirochaetia	uncl. Spirochaetia	Leptospiraceae	Leptospira interrogans
Proteobacteria	Betaproteobacteria	Burkholderiales	Burkholderiaceae	Burkholderia sp. HB1
Proteobacteria	Gammaproteobacteria	Chromatiales	Ectothiorhodospiraceae	Spiribacter salinus
Proteobacteria	Gammaproteobacteria	Enterobacterales	Enterobacteriaceae	Cronobacter turicensis
Bacteroidetes	Bacteroidia	Bacteroidales	Bacteroidaceae	Bacteroides coprosuis
Proteobacteria	Alphaproteobacteria	Rhodospirillales	Acetobacteraceae	uncl. Acetobacteraceae
Deferribacteres	Deferribacteres	Deferribacterales	Deferribacteraceae	Flexistipes sinusarabici
Bacteroidetes	Cytophagia	Cytophagales	Hymenobacteraceae	uncl. Hymenobacter
Proteobacteria	Gammaproteobacteria	Pasteurellales	Pasteurellaceae	Bibersteinia trehalosi
Proteobacteria	Gammaproteobacteria	Pseudomonadales	Moraxellaceae	Psychrobacter sp. AntiMn-1
Proteobacteria	Alphaproteobacteria	Rhodospirillales	Acetobacteraceae	Acetobacter pasteurianus
Firmicutes	Clostridia	Clostridiales	Clostridiaceae	Clostridium saccharoperbutylacetonicum
Proteobacteria	Gammaproteobacteria	Chromatiales	Chromatiaceae	Thiocystis violascens
Bacteroidetes	Bacteroidia	Bacteroidales	Bacteroidaceae	Bacteroides fragilis
Actinobacteria	Actinobacteria	Streptosporangiales	Streptosporangiaceae	Streptosporangium roseum
Proteobacteria	Gammaproteobacteria	Vibrionales	Vibrionaceae	Vibrio mimicus
Proteobacteria	Gammaproteobacteria	Xanthomonadales	Rhodanobacteraceae	Dyella jiangningensis
Proteobacteria	Betaproteobacteria	Burkholderiales	Alcaligenaceae	Achromobacter xylosoxidans
Proteobacteria	Betaproteobacteria	Burkholderiales	Oxalobacteraceae	Herbaspirillum seropedicae
Bacteroidetes	Bacteroidia	Bacteroidales	Bacteroidaceae	Bacteroides caecimuris
Proteobacteria	Betaproteobacteria	Rhodocyclales	Rhodocyclaceae	Thauera humireducens
Verrucomicrobia	uncl. Verrucomicrobia	uncl. Verrucomicrobia	uncl. Verrucomicrobia	Verrucomicrobia bacterium IMCC26134
Proteobacteria	Alphaproteobacteria	Rhodospirillales	Acetobacteraceae	Acetobacter sp. SLV-7
Proteobacteria	Betaproteobacteria	Burkholderiales	Comamonadaceae	Rhodoferax ferrireducens
Proteobacteria	Gammaproteobacteria	Pseudomonadales	Pseudomonadaceae	Pseudomonas sp. UW4
Proteobacteria	Gammaproteobacteria	Xanthomonadales	Xanthomonadaceae	Xanthomonas campestris
Proteobacteria	Gammaproteobacteria	Xanthomonadales	Xanthomonadaceae	Xylella fastidiosa
Proteobacteria	Alphaproteobacteria	Rhizobiales	Brucellaceae	uncl. Brucellaceae
Proteobacteria	Alphaproteobacteria	Rhizobiales	Bartonellaceae	Bartonella birtlesii
Firmicutes	Bacilli	Bacillales	Paenibacillaceae	Paenibacillus durus
Actinobacteria	Actinobacteria	Micromonosporales	Micromonosporaceae	uncl. Micromonosporaceae
Bacteroidetes	Bacteroidia	Bacteroidales	uncl. Bacteroidales	Candidatus Azobacteroides pseudotrichonymphae
Proteobacteria	Gammaproteobacteria	Pseudomonadales	Pseudomonadaceae	Pseudomonas psychrophila
Actinobacteria	Actinobacteria	Corynebacteriales	Mycobacteriaceae	Mycobacterium smegmatis
Proteobacteria	Deltaproteobacteria	Desulfobacterales	Desulfobacteraceae	Desulfococcus oleovorans
Firmicutes	Clostridia	Halanaerobiales	Halobacteroidaceae	Acetohalobium arabaticum
Nitrospirae	Nitrospira	Nitrospirales	Nitrospiraceae	Nitrospira defluvii
Proteobacteria	Gammaproteobacteria	Pseudomonadales	Pseudomonadaceae	Pseudomonas sp. WCS374
Proteobacteria	Deltaproteobacteria	uncl. Deltaproteobacteria	uncl. Deltaproteobacteria	uncl. Deltaproteobacteria
Proteobacteria	Gammaproteobacteria	Pseudomonadales	Pseudomonadaceae	Pseudomonas knackmussii
Proteobacteria	Gammaproteobacteria	Chromatiales	Ectothiorhodospiraceae	Thioalkalivibrio sulfidiphilus
Proteobacteria	Betaproteobacteria	Burkholderiales	Burkholderiaceae	Cupriavidus necator
Firmicutes	Negativicutes	Veillonellales	Veillonellaceae	Megasphaera elsdenii
Proteobacteria	Gammaproteobacteria	Vibrionales	Vibrionaceae	Vibrio nigripulchritudo
Proteobacteria	Alphaproteobacteria	Rhizobiales	Brucellaceae	Brucella vulpis
Actinobacteria	Actinobacteria	Corynebacteriales	Mycobacteriaceae	Mycobacterium sp. JS623
Proteobacteria	Gammaproteobacteria	Enterobacterales	Yersiniaceae	uncl. Serratia
Proteobacteria	Gammaproteobacteria	Aeromonadales	Aeromonadaceae	Aeromonas veronii
Proteobacteria	Betaproteobacteria	Methylophilales	Methylophilaceae	Methylovorus glucosotrophus
Proteobacteria	Alphaproteobacteria	Rhizobiales	Rhizobiaceae	Agrobacterium tumefaciens
Actinobacteria	Actinobacteria	Micrococcales	Micrococcaceae	Arthrobacter sp. FB24
Firmicutes	Clostridia	Clostridiales	Symbiobacteriaceae	Symbiobacterium thermophilum
Proteobacteria	Gammaproteobacteria	Chromatiales	Chromatiaceae	Allochromatium vinosum
Proteobacteria	Gammaproteobacteria	Chromatiales	Ectothiorhodospiraceae	Thioalkalivibrio versutus
Proteobacteria	Gammaproteobacteria	Pseudomonadales	Moraxellaceae	Moraxella catarrhalis
Proteobacteria	Gammaproteobacteria	Vibrionales	Vibrionaceae	Vibrio tubiashii
Proteobacteria	Gammaproteobacteria	Vibrionales	Vibrionaceae	Vibrio natriegens
Chlorobi	Chlorobia	Chlorobiales	Chlorobiaceae	Chlorobium phaeovibrioides
Proteobacteria	Betaproteobacteria	Neisseriales	Chromobacteriaceae	Chromobacterium vaccinii
Actinobacteria	Actinobacteria	Corynebacteriales	Gordoniaceae	Gordonia sp. KTR9
Proteobacteria	Gammaproteobacteria	Enterobacterales	Enterobacteriaceae	Kosakonia sacchari
Proteobacteria	Betaproteobacteria	Burkholderiales	Comamonadaceae	Comamonas testosteroni
Proteobacteria	Betaproteobacteria	Burkholderiales	Burkholderiaceae	Burkholderia sp. CCGE1002
Proteobacteria	Gammaproteobacteria	Pseudomonadales	Pseudomonadaceae	Pseudomonas rhizosphaerae
Proteobacteria	Betaproteobacteria	Burkholderiales	Comamonadaceae	Comamonadaceae bacterium B1
Firmicutes	Clostridia	Clostridiales	Clostridiaceae	Geosporobacter ferrireducens
Proteobacteria	Gammaproteobacteria	Orbales	Orbaceae	Frischella perrara
Proteobacteria	Betaproteobacteria	Burkholderiales	Comamonadaceae	Verminephrobacter eiseniae
Proteobacteria	Acidithiobacillia	Acidithiobacillales	Acidithiobacillaceae	Acidithiobacillus caldus
Proteobacteria	Deltaproteobacteria	Desulfovibrionales	Desulfovibrionaceae	Desulfovibrio fairfieldensis
Proteobacteria	Betaproteobacteria	Burkholderiales	Burkholderiaceae	Cupriavidus nantongensis
Actinobacteria	Actinobacteria	Streptomycetales	Streptomycetaceae	Streptomyces sp. RTd22
Proteobacteria	Gammaproteobacteria	Enterobacterales	Erwiniaceae	Erwinia amylovora
Proteobacteria	Betaproteobacteria	Methylophilales	Methylophilaceae	uncl. Methylovorus
Bacteroidetes	Bacteroidia	Bacteroidales	Bacteroidaceae	Bacteroides helcogenes
Proteobacteria	Gammaproteobacteria	Enterobacterales	Pectobacteriaceae	Pectobacterium wasabiae
Proteobacteria	Gammaproteobacteria	Enterobacterales	Yersiniaceae	Serratia marcescens
Proteobacteria	Gammaproteobacteria	Enterobacterales	Enterobacteriaceae	Escherichia albertii
Proteobacteria	Betaproteobacteria	Burkholderiales	Alcaligenaceae	Bordetella trematum
Firmicutes	Clostridia	Clostridiales	Lachnospiraceae	Lachnoclostridium phytofermentans
Proteobacteria	Betaproteobacteria	Methylophilales	Methylophilaceae	Methylobacillus flagellatus
Firmicutes	Tissierellia	Tissierellales	Peptoniphilaceae	Anaerococcus prevotii
Proteobacteria	Deltaproteobacteria	Desulfuromonadales	Desulfuromonadaceae	Pelobacter carbinolicus
Proteobacteria	Alphaproteobacteria	Rhizobiales	Rhizobiaceae	Rhizobium sp. S41
Proteobacteria	Betaproteobacteria	Burkholderiales	Burkholderiaceae	Burkholderia sp. RPE64
Proteobacteria	Alphaproteobacteria	Rhizobiales	Bartonellaceae	Bartonella bovis
Actinobacteria	Actinobacteria	Micrococcales	Micrococcaceae	Pseudarthrobacter chlorophenolicus
Proteobacteria	Alphaproteobacteria	Rhodospirillales	Acetobacteraceae	Acetobacter senegalensis
Proteobacteria	Gammaproteobacteria	Enterobacterales	Erwiniaceae	uncl. Erwinia
Firmicutes	Clostridia	Clostridiales	Peptococcaceae	Desulfitobacterium dehalogenans
Proteobacteria	Deltaproteobacteria	Desulfobacterales	Desulfobacteraceae	Desulfobacula toluolica
Proteobacteria	Deltaproteobacteria	Desulfovibrionales	Desulfovibrionaceae	Desulfovibrio sp. FW1012B
Proteobacteria	Betaproteobacteria	uncl. Betaproteobacteria	uncl. Betaproteobacteria	Candidatus Kinetoplastibacterium desouzaii
Firmicutes	Bacilli	Bacillales	Alicyclobacillaceae	Kyrpidia tusciae
Chlorobi	Chlorobia	Chlorobiales	Chlorobiaceae	Pelodictyon phaeoclathratiforme
Proteobacteria	Gammaproteobacteria	Xanthomonadales	Rhodanobacteraceae	uncl. Rhodanobacteraceae
Actinobacteria	Actinobacteria	Streptomycetales	Streptomycetaceae	Streptomyces puniciscabiei
Proteobacteria	Betaproteobacteria	Burkholderiales	Burkholderiaceae	Ralstonia pickettii
Proteobacteria	Deltaproteobacteria	Desulfobacterales	Desulfobacteraceae	Desulfatibacillum alkenivorans
Acidobacteria	Acidobacteriia	Acidobacteriales	Acidobacteriaceae	Granulicella tundricola
Actinobacteria	Actinobacteria	Corynebacteriales	Mycobacteriaceae	Mycobacterium sp. JLS
